# Supplementary material for: Advancing phylogenomics in Amaranthaceae sensu stricto: Development and application of a new nuclear target enrichment bait set
Source: Appl Plant Sci. 2025 Aug 13;13(5):e70019. doi: 10.1002/aps3.70019 (PMC12542812; doi:10.1002/aps3.70019)
Supplement: Supplementary file 5 — Appendix S5. Summary statistics of sequencing success obtained from HybPiper2. Metrics include species name, clade, number of reads, mapped reads, percentage mapped to targets, number of mapped genes, and additional gene recovery statistics (e.g., genes with contigs, sequences, or specific coverage thresholds). The table also reports paralog warnings (by length and depth), genes without or with stitched contigs, skipped contigs, chimera warnings, and the total bases recovered. [file APS3-13-e70019-s001.xlsx]

## Sheet: hybpiper_stats
Kiedaisch et al.—Applications in Plant Sciences 2025 13(5) —Data Supplement S5
DOI 10.1002/aps3.70019
Appendix S5. Summary statistics of sequencing success obtained from HybPiper2. Metrics include species name, clade, number of reads, mapped reads, percentage mapped to targets, number of mapped genes, and additional gene recovery statistics (e.g., genes with contigs, sequences, or specific coverage thresholds). The table also reports paralog warnings (by length and depth), genes without or with s…
Name	Clade	Number of reads	Mapped reads	Percentage mapped to target	Mapped genes	Genes with contigs	Genes with sequences	Genes at 25 %	Genes at 50 %	Genes at 75 %	Genes at 150 %	Paralog warnings (length)	Paralog warnings (depth)	Genes without stitched contigs	Genes with stitched contigs	Genes with stitched contigs skipped	Genes with chimera warning	Total bases recovered
Aerva_javanica_A9	Aervoids	7002816	1656198	23.7	1000	999	989	988	982	962	0	295	423	731	258	0	0	1232022
Alternanthera_bettzickiana_A16	Gomphrenoids	12582418	5693986	45.3	1000	999	986	981	971	941	0	143	304	557	429	0	0	1215153
Amaranthus_albus_A32	Amaranthoids	7689752	3779097	49.1	1000	999	991	991	991	981	0	157	181	882	109	0	0	1257678
Amaranthus_macrocarpus_A49	Amaranthoids	8600732	3630237	42.2	1000	1000	990	990	988	981	0	149	165	891	99	0	0	1254975
Arthraerua_leubnitziae_A25	Achyranthoids	10381360	5104516	49.2	1000	999	994	994	990	971	0	417	522	807	187	0	0	1249002
Bosea_yervamora_A35	-	10594404	3893660	36.8	1000	1000	988	986	980	963	0	381	786	396	592	0	0	1241142
Celosia_elegantissima_A36	Celosids	7483330	2194489	29.3	1000	998	987	985	981	967	0	59	93	837	150	0	0	1244403
Charpentiera_elliptica_A12	-	13926096	4958518	35.6	1000	1000	987	976	960	927	3	113	592	231	756	0	0	1208610
Cyphocarpa_angustifolia_A26	Achyranthoids	6139084	2398098	39.1	1000	998	996	996	994	978	1	448	553	815	181	0	0	1257996
Deeringia_amaranthoides_A18	Celosids	12737360	1196765	9.4	1000	1000	988	987	985	975	1	61	121	816	172	0	0	1249575
Digera_muricata_A50	Amaranthoids	10456148	3076334	29.4	1000	999	971	971	969	956	0	47	68	855	116	0	0	1228221
Gomphrena_arida_A37	Gomphrenoids	10844184	5152921	47.5	1000	999	996	993	987	971	0	81	790	120	876	0	0	1240428
Hebanthe_erianthos_A19	Gomphrenoids	7783856	2444908	31.4	1000	1000	999	998	995	983	0	220	334	770	229	0	0	1258224
Hermbstaedtia_glauca_A15	Celosids	9151238	3088279	33.7	1000	999	990	989	986	977	0	53	97	786	204	0	0	1252668
Neocentema_robecchii_A8	Amaranthoids	5735070	1940231	33.8	1000	1000	977	973	967	948	0	30	73	673	304	0	0	1220445
Nototrichium_humile_A20	Achyranthoids	9645446	3494384	36.2	1000	999	995	993	986	968	0	114	616	214	781	0	0	1243620
Ouret_lanata_A30	Aervoids	9114504	3430283	37.6	1000	1000	992	992	989	973	0	34	59	797	195	0	0	1249398
Pandiaka_involucrata_A31	Achyranthoids	7282912	2679967	36.8	1000	997	990	989	984	973	1	393	466	825	165	0	0	1249038
Pfaffia_glabrata_A33	Gomphrenoids	6410530	2867989	44.7	1000	999	994	993	985	963	1	182	229	834	160	0	0	1237002
Pleuropetalum_revoilii_A21	Amaranthoids	8650430	2400356	27.7	1000	1000	981	979	974	953	0	29	92	634	347	0	0	1230873
Ptilotus_mollis_A4	Aervoids	12576798	5159243	41.0	1000	997	984	982	977	960	1	314	462	751	233	0	0	1234533
Ptilotus_sericostachyus_A43	Aervoids	8723914	3979586	45.6	1000	996	983	982	978	963	0	323	439	789	194	0	0	1236249
Quaternella_glabratoides_A44	Gomphrenoids	4074832	1449766	35.6	999	998	989	987	983	967	0	188	208	883	106	0	0	1236339
Sericorema_remotiflora_A5	Achyranthoids	8403122	3245173	38.6	1000	999	995	993	988	973	0	234	444	636	359	0	0	1249182
